# Supplementary material for: Antibiotics that affect translation can antagonize phage infectivity by interfering with the deployment of counter-defenses
Source: Proc Natl Acad Sci U S A. 2023 Jan 20;120(4):e2216084120. doi: 10.1073/pnas.2216084120 (PMC9942909; doi:10.1073/pnas.2216084120)
Supplement: Supplementary file 2 — Dataset S01 (XLSX) [file pnas.2216084120.sd01.xlsx]

## Sheet: Figure 1 + S3B
			pfu/µL						no transf							NT transf							T transf							RTE
Bacteria	Phage	treatment	rep 1	rep 2	rep 3	rep 4	rep 5	rep 6	rep 1	rep 2	rep 3	rep 4	rep 5	rep 6	dilution	rep 1	rep 2	rep 3	rep 4	rep 5	rep 6	dilution	rep 1	rep 2	rep 3	rep 4	rep 5	rep 6	dilution	rep 1	rep 2	rep 3	rep 4	rep 5	rep 6
CRISPR-KO	DMS3mvir	no AB	x	15000	4500	4500	6750	22500	358	123	269	283	93	x	100000000	68	451	358	556	720	360	10000	140	327	658	266	296	231	10000	2.05882	0.725055	1.83799	0.478417	0.411111	0.641667
		Carb	x	5000	10000	4000	4750	20000	162	106	103	164	87	x	100000000	63	467	540	408	434	254	10000	119	227	348	246	228	270	10000	1.88889	0.486081	0.644444	0.602941	0.525346	1.06299
		Gm	x	2250	3500	3250	4500	27500	218	169	181	158	168	x	100000000	51	403	396	536	157	154	10000	75	199	329	338	210	126	10000	1.47059	0.493797	0.830808	0.630597	1.33758	0.818182
		Chl	x	3250	1250	2250	1250	20000	220	254	148	95	181	x	100000000	57	248	476	316	334	115	10000	382	240	241	308	119	272	10000	6.70175	0.967742	0.506303	0.974684	0.356287	2.36522
		Ery	x	1500	650	3000	1500	27500	189	234	213	144	97	x	100000000	66	398	457	296	336	196	10000	78	225	309	178	135	432	10000	1.18182	0.565327	0.676149	0.601351	0.401786	2.20408
		Tet	x	2500	2000	4500	2000	35000	192	198	x	756	99	x	100000000	73	210	456	446	542	290	10000	111	224	403	564	312	422	10000	1.52055	1.06667	0.883772	1.26457	0.575646	1.45517
	DMS3mvir AcrIF1	no AB	4000	17500	22500	20000	35000	17500	270	233	100	253	88	x	100000000	125	277	336	408	328	218	10000	119	268	225	242	139	209	10000	0.952	0.967509	0.669643	0.593137	0.42378	0.958716
		Carb	6750	22500	20000	45000	82500	20000	217	220	99	171	106	x	100000000	109	213	408	356	308	276	10000	125	246	329	45	348	180	10000	1.14679	1.15493	0.806373	0.126404	1.12987	0.652174
		Gm	5750	17500	5000	17500	52500	4500	225	218	103	257	97	x	100000000	30	140	261	156	168	246	10000	74	175	118	263	113	189	10000	2.46667	1.25	0.452107	1.6859	0.672619	0.768293
		Chl	1750	4000	4500	52500	22500	2500	137	231	109	208	105	x	100000000	50	156	250	229	256	232	10000	105	150	172	145	133	63	10000	2.1	0.961538	0.688	0.633188	0.519531	0.271552
		Ery	3750	4500	5500	10000	17500	2250	184	172	71	138	61	x	100000000	81	184	129	149	314	197	10000	93	173	265	198	178	115	10000	1.14815	0.940217	2.05426	1.32886	0.566879	0.583756
		Tet	4250	4000	12500	12500	15000	2000	158	239	63	118	196	x	100000000	93	249	334	332	300	388	10000	192	316	333	222	195	204	10000	2.06452	1.26908	0.997006	0.668675	0.65	0.525773
CRISPR- immune	DMS3mvir	no AB	732.5	37.5	1750	45000	850	2250	256	279	378	118	185	336	100000000	105	58	69	114	79	340	10000	139	32	234	294	164	2900	1	0.000132381	5.51724e-05	0.00033913	0.000257895	0.000207595	0.000852941
		Carb	550	150	450	450	2000	1500	108	347	266	168	238	348	100000000	60	63	98	114	80	414	10000	129	70	257	280	229	2140	1	0.000215	0.000111111	0.000262245	0.000245614	0.00028625	0.000516908
		Gm	55	35	575	1500	650	1750	119	448	361	229	259	468	100000000	47	71	56	54	105	199	10000	101	44	40	119	135	1620	1	0.000214894	6.19718e-05	7.14286e-05	0.00022037	0.000128571	0.00081407
		Chl	125	100	300	450	525	2000	125	374	333	227	140	266	100000000	72	73	87	82	75	234	10000	117	70	200	103	89	2480	1	0.0001625	9.58904e-05	0.000229885	0.00012561	0.000118667	0.00105983
		Ery	225	125	1000	625	450	1000	129	348	200	220	229	238	100000000	74	49	79	83	140	260	10000	131	92	139	186	106	368	1	0.000177027	0.000187755	0.000175949	0.000224096	7.57143e-05	0.000141538
		Tet	150	45	650	375	650	1250	85	370	68	180	231	243	100000000	147	52	148	109	145	288	10000	221	82	317	246	181	1856	1	0.00015034	0.000157692	0.000214189	0.000225688	0.000124828	0.000644444
	DMS3mvir AcrIF1	no AB	3000	700	1250	5250	10000	10000	183	296	298	250	157	406	100000000	126	32	140	91	114	130	10000	2904	2880	2960	2010	1080	1460	10	0.0230476	0.09	0.0211429	0.0220879	0.00947368	0.0112308
		Carb	4000	775	1750	15000	4500	15000	155	277	152	207	190	236	100000000	115	40	108	68	108	199	10000	2504	210	3260	1270	1210	1740	10	0.0217739	0.00525	0.0301852	0.0186765	0.0112037	0.00874372
		Gm	1500	450	2500	3500	6750	7500	188	287	182	195	300	262	100000000	66	40	97	59	83	145	10000	2384	2650	2510	1120	910	1090	10	0.0361212	0.06625	0.0258763	0.0189831	0.0109639	0.00751724
		Chl	600	300	4500	2500	2000	2250	149	346	190	159	417	163	100000000	61	46	130	57	77	181	10000	114	141	72	45	30	148	10	0.00186885	0.00306522	0.000553846	0.000789474	0.00038961	0.00081768
		Ery	225	250	800	2000	650	3250	102	239	129	122	217	262	100000000	86	81	115	100	86	188	10000	162	211	153	93	137	182	10	0.00188372	0.00260494	0.00133043	0.00093	0.00159302	0.000968085
		Tet	1250	200	1500	2000	3750	15000	116	319	243	150	225	173	100000000	108	97	189	126	96	422	10000	252	467	205	107	70	298	10	0.00233333	0.00481443	0.00108466	0.000849206	0.000729167	0.000706161
