# Supplementary material for: Antibiotics that affect translation can antagonize phage infectivity by interfering with the deployment of counter-defenses
Source: Proc Natl Acad Sci U S A. 2023 Jan 20;120(4):e2216084120. doi: 10.1073/pnas.2216084120 (PMC9942909; doi:10.1073/pnas.2216084120)
Supplement: Supplementary file 3 — Dataset S02 (XLSX) [file pnas.2216084120.sd02.xlsx]

## Sheet: Figure 2 + S3C
Bacteria	Phage	treatment	rep 1	rep 2	rep 3	rep 4	rep 5	rep 6	rep 7	rep 8
CRISPR-KO	DMS3mvir	no AB	4500000000	6250000000	5000000000	4250000000	6500000000	5250000000	6000000000	5250000000
		Carb	17500000000	20000000000	7250000000	17500000000	12500000000	15000000000	10000000000	7500000000
		Gm	15000000	17500000	7500000	27500000	17500000	30000000	35000000	20000000
		Chl	2000000000	1500000000	450000000	950000000	550000000	350000000	1250000000	700000000
		Ery	4750000000	2250000000	3250000000	2500000000	2500000000	2500000000	2250000000	2750000000
		Tet	4000000000	4250000000	2250000000	2000000000	3250000000	3000000000	4000000000	5500000000
	DMS3mvir AcrIF1	no AB	3750000000	4250000000	4000000000	3250000000	4250000000	4000000000	7250000000	7750000000
		Carb	6500000000	6000000000	6750000000	5000000000	7000000000	5250000000	4750000000	5500000000
		Gm	125000000	3000000	2250000	4000000	15000000	32500000	4000000	2250000
		Chl	2500000000	2750000000	1500000000	700000000	1250000000	450000000	325000000	1500000000
		Ery	2000000000	2250000000	2500000000	1500000000	1250000000	1250000000	3250000000	2000000000
		Tet	3250000000	3000000000	4500000000	1750000000	4000000000	4750000000	5500000000	7250000000
CRISPR- immune	DMS3mvir	no AB	4750	7250	6750	10250	7750	8750	8500	6500
		Carb	1750	5250	17500	15000	8500	10750	20000	8250
		Gm	25000	22500	25000	12500	22500	30000	32500	20000
		Chl	6000	5750	7250	3250	6250	9000	8000	7500
		Ery	8750	8500	8000	8250	5750	11250	7000	8000
		Tet	20000	17500	20000	12250	20000	10250	10000	11250
	DMS3mvir AcrIF1	no AB	80000000	67500000	82500000	92500000	117500000	95000000	92500000	80000000
		Carb	60000000	45000000	52500000	80000000	35000000	167500000	112500000	175000000
		Gm	30000	20000	30000	30000	30000	27500	10000	17500
		Chl	550000	600000	600000	500000	700000	675000	750000	825000
		Ery	1475000	4750000	9250000	5500000	5250000	4250000	7500000	6250000
		Tet	300000	550000	475000	575000	300000	250000	550000	525000
