# Supplementary material for: Antibiotics that affect translation can antagonize phage infectivity by interfering with the deployment of counter-defenses
Source: Proc Natl Acad Sci U S A. 2023 Jan 20;120(4):e2216084120. doi: 10.1073/pnas.2216084120 (PMC9942909; doi:10.1073/pnas.2216084120)
Supplement: Supplementary file 4 — Dataset S03 (XLSX) [file pnas.2216084120.sd03.xlsx]

## Sheet: Figure 3 + S2 + S3D
			raw								cured = raw - blank
Bacteria	Phage	treatment	rep 1	rep 2	rep 3	rep 4	rep 5	rep 6	rep 7	rep 8	rep 1	rep 2	rep 3	rep 4	rep 5	rep 6	rep 7	rep 8
CRISPR-KO	no phage	no AB	0.106836	0.103907	0.10329	0.0967783	0.0954691	0.0972915	0.100842	0.0960808	0.0678379	0.0649089	0.0642919	0.0577802	0.056471	0.0582934	0.0618439	0.0570827		blank	0.0389981
		Carb	0.082736	0.0890097	0.0875025	0.0816306	0.0779465	0.0799414	0.0870951	0.0800294	0.0437379	0.0500116	0.0485044	0.0426325	0.0389484	0.0409433	0.048097	0.0410313
		Gm	0.0662242	0.0680631	0.0656784	0.0685793	0.0663316	0.0661382	0.0661765	0.0667261	0.0272261	0.029065	0.0266803	0.0295812	0.0273335	0.0271401	0.0271784	0.027728
		Chl	0.0825033	0.0836628	0.0800273	0.0797198	0.0788636	0.077872	0.0915564	0.0912252	0.0435052	0.0446647	0.0410292	0.0407217	0.0398655	0.0388739	0.0525583	0.0522271
		Ery	0.0973969	0.096014	0.0914777	0.0950583	0.0945749	0.0856359	0.111656	0.105053	0.0583988	0.0570159	0.0524796	0.0560602	0.0555768	0.0466378	0.0726579	0.0660549
		Tet	0.104749	0.0975028	0.10825	0.108693	0.108104	0.0982272	0.119616	0.109493	0.0657509	0.0585047	0.0692519	0.0696949	0.0691059	0.0592291	0.0806179	0.0704949
	DMS3mvir	no AB	0.0443617	0.0460919	0.0452656	0.0450696	0.0444083	0.048229	0.0465096	0.0467733	0.00536361	0.00709381	0.00626751	0.00607151	0.00541021	0.00923091	0.00751151	0.00777521
		Carb	0.0506673	0.0503919	0.0503811	0.0483069	0.0476274	0.0480376	0.0471313	0.0516877	0.0116692	0.0113938	0.011383	0.00930881	0.00862931	0.00903951	0.00813321	0.0126896
		Gm	0.0779561	0.0793899	0.0766556	0.0730635	0.0721194	0.0718315	0.0764845	0.0741891	0.038958	0.0403918	0.0376575	0.0340654	0.0331213	0.0328334	0.0374864	0.035191
		Chl	0.0463797	0.0482032	0.0464966	0.0460449	0.0455385	0.0455056	0.0528781	0.0517229	0.00738161	0.00920511	0.00749851	0.00704681	0.00654041	0.00650751	0.01388	0.0127248
		Ery	0.0457337	0.0439993	0.044318	0.0459858	0.0470642	0.0474128	0.049821	0.0470152	0.00673561	0.00500121	0.00531991	0.00698771	0.00806611	0.00841471	0.0108229	0.00801711
		Tet	0.0394509	0.039382	0.0396194	0.0400415	0.0396378	0.0395921	0.0397725	0.0409636	0.000452809	0.000383891	0.000621291	0.00104339	0.000639691	0.000593991	0.000774409	0.00196551
	DMS3mvir AcrIF1	no AB	0.0460222	0.0465489	0.0466237	0.0464921	0.0450997	0.0437555	0.0439644	0.0477422	0.00702411	0.00755081	0.00762561	0.00749401	0.00610161	0.00475741	0.00496631	0.00874411
		Carb	0.0479472	0.0457317	0.0459116	0.044462	0.0444045	0.0471659	0.0453744	0.0473958	0.00894911	0.00673361	0.00691351	0.00546391	0.00540641	0.00816781	0.00637631	0.00839771
		Gm	0.0818698	0.0828942	0.0860079	0.0822188	0.0876941	0.0755737	0.077973	0.0810036	0.0428717	0.0438961	0.0470098	0.0432207	0.048696	0.0365756	0.0389749	0.0420055
		Chl	0.0557445	0.0420111	0.056035	0.055757	0.0569931	0.0547893	0.0606504	0.0564569	0.0167464	0.00301301	0.0170369	0.0167589	0.017995	0.0157912	0.0216523	0.0174588
		Ery	0.0504298	0.0532687	0.0512738	0.0520016	0.0516452	0.0500779	0.0537432	0.0498699	0.0114317	0.0142706	0.0122757	0.0130035	0.0126471	0.0110798	0.0147451	0.0108718
		Tet	0.040157	0.0407455	0.040566	0.0402171	0.0407319	0.0412118	0.043003	0.0417018	0.00115891	0.00174741	0.00156791	0.00121901	0.00173381	0.00221371	0.00400491	0.00270371
CRISPR- immune	no phage	no AB	0.0959343	0.0899105	0.0885879	0.09192	0.0909532	0.0864114	0.088032	0.0898046	0.0569362	0.0509124	0.0495898	0.0529219	0.0519551	0.0474133	0.0490339	0.0508065
		Carb	0.0810298	0.0822881	0.0857724	0.0822647	0.0820184	0.0838435	0.0882058	0.0863704	0.0420317	0.04329	0.0467743	0.0432666	0.0430203	0.0448454	0.0492077	0.0473723
		Gm	0.0639285	0.0633958	0.0652019	0.064009	0.0649577	0.0666432	0.0658838	0.0655619	0.0249304	0.0243977	0.0262038	0.0250109	0.0259596	0.0276451	0.0268857	0.0265638
		Chl	0.0801696	0.0798843	0.0776082	0.0782375	0.0806136	0.0762509	0.0783364	0.0762915	0.0411715	0.0408862	0.0386101	0.0392394	0.0416155	0.0372528	0.0393383	0.0372934
		Ery	0.0828513	0.0836454	0.082601	0.0832878	0.0841072	0.0879649	0.0872433	0.0842513	0.0438532	0.0446473	0.0436029	0.0442897	0.0451091	0.0489668	0.0482452	0.0452532
		Tet	0.09205	0.0909922	0.0970708	0.0919337	0.0909702	0.0919517	0.0901054	0.0909498	0.0530519	0.0519941	0.0580727	0.0529356	0.0519721	0.0529536	0.0511073	0.0519517
	DMS3mvir	no AB	0.0848059	0.0839285	0.0840145	0.0849378	0.0849891	0.085568	0.0875867	0.0867602	0.0458078	0.0449304	0.0450164	0.0459397	0.045991	0.0465699	0.0485886	0.0477621
		Carb	0.0792683	0.0801867	0.0780551	0.0790157	0.0783047	0.0831876	0.0839648	0.0856373	0.0402702	0.0411886	0.039057	0.0400176	0.0393066	0.0441895	0.0449667	0.0466392
		Gm	0.0760925	0.0783148	0.077185	0.072916	0.0735702	0.073096	0.070412	0.0751992	0.0370944	0.0393167	0.0381869	0.0339179	0.0345721	0.0340979	0.0314139	0.0362011
		Chl	0.108434	0.104544	0.104035	0.103411	0.103588	0.0955893	0.0978112	0.096038	0.0694359	0.0655459	0.0650369	0.0644129	0.0645899	0.0565912	0.0588131	0.0570399
		Ery	0.108995	0.108884	0.114548	0.113003	0.106453	0.1067	0.107163	0.107717	0.0699969	0.0698859	0.0755499	0.0740049	0.0674549	0.0677019	0.0681649	0.0687189
		Tet	0.11857	0.114661	0.118149	0.115853	0.11023	0.113281	0.116485	0.109367	0.0795719	0.0756629	0.0791509	0.0768549	0.0712319	0.0742829	0.0774869	0.0703689
	DMS3mvir AcrIF1	no AB	0.0503174	0.0479949	0.0499153	0.048089	0.0484685	0.046346	0.0456878	0.0473237	0.0113193	0.00899681	0.0109172	0.00909091	0.00947041	0.00734791	0.00668971	0.00832561
		Carb	0.0473197	0.0475959	0.048619	0.0474974	0.0434873	0.0457953	0.0491563	0.0468149	0.00832161	0.00859781	0.00962091	0.00849931	0.00448921	0.00679721	0.0101582	0.00781681
		Gm	0.101099	0.100698	0.109139	0.0985509	0.0921199	0.0971231	0.0971073	0.103402	0.0621009	0.0616999	0.0701409	0.0595528	0.0531218	0.058125	0.0581092	0.0644039
		Chl	0.101903	0.103826	0.104379	0.111712	0.101295	0.0978148	0.0981581	0.0976072	0.0629049	0.0648279	0.0653809	0.0727139	0.0622969	0.0588167	0.05916	0.0586091
		Ery	0.102961	0.100314	0.11007	0.101605	0.107274	0.0939602	0.0888099	0.0899711	0.0639629	0.0613159	0.0710719	0.0626069	0.0682759	0.0549621	0.0498118	0.050973
		Tet	0.109927	0.112227	0.113833	0.130692	0.11182	0.111317	0.105966	0.112176	0.0709289	0.0732289	0.0748349	0.0916939	0.0728219	0.0723189	0.0669679	0.0731779
