# Supplementary material for: Antibiotics that affect translation can antagonize phage infectivity by interfering with the deployment of counter-defenses
Source: Proc Natl Acad Sci U S A. 2023 Jan 20;120(4):e2216084120. doi: 10.1073/pnas.2216084120 (PMC9942909; doi:10.1073/pnas.2216084120)
Supplement: Supplementary file 5 — Dataset S04 (XLSX) [file pnas.2216084120.sd04.xlsx]

## Sheet: Figure S1 + S3A
	OD600												fluorescence T0 min												fluorescence T30 min												relative LacZ activity (A.U.)
	rep 1	rep 2	rep 3	rep 4	rep 5	rep 6	rep 7	rep 8	rep 9	rep 10	rep 11	rep 12	rep 1	rep 2	rep 3	rep 4	rep 5	rep 6	rep 7	rep 8	rep 9	rep 10	rep 11	rep 12	rep 1	rep 2	rep 3	rep 4	rep 5	rep 6	rep 7	rep 8	rep 9	rep 10	rep 11	rep 12	rep 1	rep 2	rep 3	rep 4	rep 5	rep 6	rep 7	rep 8	rep 9	rep 10	rep 11	rep 12
no AB	0.115	0.116	0.096	0.129	0.1	0.094	0.106	0.097	0.096	0.096	0.095	0.126	14.1965	13.6118	14.6472	16.0357	15.353	16.7048	16.8008	16.7483	16.6656	15.8948	15.0654	13.202	253.69	221.615	249.57	276.478	251.423	240.698	255.69	242.243	223.294	206.606	202.392	173.097	2082.55	1793.13	2447.11	2018.93	2360.7	2382.91	2253.67	2324.69	2152.38	1986.57	1971.86	1269.01
Carb	0.115	0.108	0.121	0.081	0.071	0.093	0.078	0.106	0.085	0.119	0.114	0.092	16.4956	15.2331	14.3441	18.0327	15.7369	14.7502	17.8	15.5412	16.0392	16.2363	15.686	16.7477	256.951	245.815	233.689	216.601	192.556	232.755	194.431	200.537	177.853	236.708	205.678	197.517	2090.92	2135.02	1812.77	2451.46	2490.41	2344.14	2264.5	1745.24	1903.69	1852.7	1666.6	1964.88
Gm	0.045	0.046	0.065	0.045	0.079	0.079	0.086	0.086	0.108	0.097	0.053	0.047	14.3789	14.3804	13.9323	13.648	13.8191	13.4438	13.5339	13.0118	15.2344	14.6744	13.9043	12.8237	98.3383	98.2166	95.8931	89.5829	115.191	106.429	123.871	121.372	185.919	145.23	88.0606	77.2419	1865.76	1822.53	1260.94	1687.44	1283.19	1177.03	1282.99	1260	1580.41	1345.93	1399.18	1370.6
Chl	0.048	0.054	0.054	0.053	0.054	0.053	0.053	0.054	0.053	0.053	0.054	0.054	13.1081	12.3584	12.0287	13.0224	13.5038	12.7154	13.0987	13.1641	12.709	13.1874	13.134	12.4739	93.1719	86.2726	82.4904	89.0881	90.6781	90.9992	90.1078	81.1292	78.3811	81.8542	78.8597	73.094	1668	1368.78	1304.85	1435.2	1429.15	1477.05	1453	1258.61	1239.1	1295.6	1217.14	1122.59
Ery	0.061	0.062	0.062	0.062	0.062	0.062	0.062	0.062	0.062	0.063	0.063	0.069	14.3933	15.3273	18.3171	15.1707	14.1363	14.2641	14.1585	14.5178	14.5765	14.0379	15.9266	14.8416	93.8017	88.3532	94.0197	97.3953	93.7927	93.5576	90.5059	84.9925	92.1346	85.0368	101.887	96.9355	1301.78	1177.84	1221.01	1326.2	1284.78	1278.93	1231.41	1136.69	1250.94	1126.97	1364.45	1189.77
Tet	0.079	0.079	0.085	0.076	0.082	0.096	0.075	0.082	0.077	0.082	0.081	0.074	14.9975	13.2608	13.8538	13.6773	13.6334	14.1048	14.6354	13.3808	14.1099	14.4415	14.4543	14.2856	140.003	126.985	123.246	112.787	115.552	142.663	126.515	123.72	110.072	116.647	126.008	115.744	1582.35	1439.55	1286.97	1304.08	1242.91	1339.15	1491.73	1345.6	1246.26	1246.41	1377.21	1371.06
